# Supplementary material for: A Markov Model Unveiling the Impact of Resmetirom on the Natural History of MASLD Patients: A Sistematic Review and Meta‐Analysis
Source: Liver Int. 2025 Mar 11;45(4):e70056. doi: 10.1111/liv.70056 (PMC11894919; doi:10.1111/liv.70056)
Supplement: Supplementary file 2 — Table S2. Sensitivity analysis strategies evaluating the Markov models’ performance. [file LIV-45-0-s003.xlsx]

## Sheet: Univariate
Fibrosis stage	Transitions	Value	Interval
F2	F3 - D-ALL	0.336	Value
F2	F3 - D-ALL	0.3845	Lower
F2	F3 - D-ALL	0.5395	Upper
F2	Time	0.336	Value
F2	Time	0.3915	Lower
F2	Time	0.53	Upper
F2	F1 - D-ALL	0.336	Value
F2	F1 - D-ALL	0.534	Lower
F2	F1 - D-ALL	0.3675	Upper
F2	F1 - D-EXTRA	0.336	Value
F2	F1 - D-EXTRA	0.4965	Lower
F2	F1 - D-EXTRA	0.382	Upper
F2	F2 - F3	0.336	Value
F2	F2 - F3	0.3335	Lower
F2	F2 - F3	0.5225	Upper
F2	F2 - D-EXTRA	0.336	Value
F2	F2 - D-EXTRA	0.31	Lower
F2	F2 - D-EXTRA	0.493	Upper
F2	F4 - D-CVM	0.336	Value
F2	F4 - D-CVM	0.4485	Lower
F2	F4 - D-CVM	0.406	Upper
F2	F1 - F2	0.336	Value
F2	F1 - F2	0.444	Lower
F2	F1 - F2	0.3965	Upper
F2	F3 - D-CVM	0.336	Value
F2	F3 - D-CVM	0.2645	Lower
F2	F3 - D-CVM	0.425	Upper
F2	F3 - F4	0.336	Value
F2	F3 - F4	0.388	Lower
F2	F3 - F4	0.443	Upper
F2	F2 - D-CVM	0.336	Value
F2	F2 - D-CVM	0.3315	Lower
F2	F2 - D-CVM	0.483	Upper
F2	F4 - DC	0.336	Value
F2	F4 - DC	0.455	Lower
F2	F4 - DC	0.366	Upper
F2	F4 - D-EXTRA	0.336	Value
F2	F4 - D-EXTRA	0.4485	Lower
F2	F4 - D-EXTRA	0.3685	Upper
F2	F4 - F3	0.336	Value
F2	F4 - F3	0.405	Lower
F2	F4 - F3	0.4115	Upper
F2	F2 - F1	0.336	Value
F2	F2 - F1	0.4445	Lower
F2	F2 - F1	0.349	Upper
F2	F1 - D-CVM	0.336	Value
F2	F1 - D-CVM	0.416	Lower
F2	F1 - D-CVM	0.358	Upper
F2	F4 - HCC	0.336	Value
F2	F4 - HCC	0.3705	Lower
F2	F4 - HCC	0.3965	Upper
F2	HCC - D-LRM	0.336	Value
F2	HCC - D-LRM	0.339	Lower
F2	HCC - D-LRM	0.425	Upper
F2	F4 - D-ALL	0.336	Value
F2	F4 - D-ALL	0.34	Lower
F2	F4 - D-ALL	0.422	Upper
F2	DC - LT	0.336	Value
F2	DC - LT	0.273	Lower
F2	DC - LT	0.3335	Upper
F2	F3 - F2	0.336	Value
F2	F3 - F2	0.36	Lower
F2	F3 - F2	0.375	Upper
F2	DC - D-LRM	0.336	Value
F2	DC - D-LRM	0.381	Lower
F2	DC - D-LRM	0.332	Upper
F2	F3 - D-EXTRA	0.336	Value
F2	F3 - D-EXTRA	0.354	Lower
F2	F3 - D-EXTRA	0.36	Upper
F2	F2 - HCC	0.336	Value
F2	F2 - HCC	0.3335	Lower
F2	F2 - HCC	0.3685	Upper
F2	F2 - D-ALL	0.336	Value
F2	F2 - D-ALL	0.334	Lower
F2	F2 - D-ALL	0.367	Upper
F2	LT - D-LRM	0.336	Value
F2	LT - D-LRM	0.3335	Lower
F2	LT - D-LRM	0.3055	Upper
F2	LT - D-ALL	0.336	Value
F2	LT - D-ALL	0.336	Lower
F2	LT - D-ALL	0.3685	Upper
F2	DC - D-ALL	0.336	Value
F2	DC - D-ALL	0.36	Lower
F2	DC - D-ALL	0.3335	Upper
F2	DC - HCC	0.336	Value
F2	DC - HCC	0.36	Lower
F2	DC - HCC	0.336	Upper
F2	DC - D-CVM	0.336	Value
F2	DC - D-CVM	0.36	Lower
F2	DC - D-CVM	0.336	Upper
F2	HCC - D-ALL	0.336	Value
F2	HCC - D-ALL	0.336	Lower
F2	HCC - D-ALL	0.36	Upper
F2	F3 - HCC	0.336	Value
F2	F3 - HCC	0.3335	Lower
F2	F3 - HCC	0.336	Upper
F2	HCC - LT	0.336	Value
F2	HCC - LT	0.336	Lower
F2	HCC - LT	0.3335	Upper
F2	F0 - F0	0.336	Value
F2	F0 - F0	0.336	Lower
F2	F0 - F0	0.336	Upper
F2	F1 - F0	0.336	Value
F2	F1 - F0	0.336	Lower
F2	F1 - F0	0.336	Upper
F2	F0 - F1	0.336	Value
F2	F0 - F1	0.336	Lower
F2	F0 - F1	0.336	Upper
F2	F1 - F1	0.336	Value
F2	F1 - F1	0.336	Lower
F2	F1 - F1	0.336	Upper
F2	F2 - F2	0.336	Value
F2	F2 - F2	0.336	Lower
F2	F2 - F2	0.336	Upper
F2	F3 - F3	0.336	Value
F2	F3 - F3	0.336	Lower
F2	F3 - F3	0.336	Upper
F2	F4 - F4	0.336	Value
F2	F4 - F4	0.336	Lower
F2	F4 - F4	0.336	Upper
F2	DC - DC	0.336	Value
F2	DC - DC	0.336	Lower
F2	DC - DC	0.336	Upper
F2	F0 - HCC	0.336	Value
F2	F0 - HCC	0.336	Lower
F2	F0 - HCC	0.336	Upper
F2	F1 - HCC	0.336	Value
F2	F1 - HCC	0.336	Lower
F2	F1 - HCC	0.336	Upper
F2	HCC - HCC	0.336	Value
F2	HCC - HCC	0.336	Lower
F2	HCC - HCC	0.336	Upper
F2	LT - LT	0.336	Value
F2	LT - LT	0.336	Lower
F2	LT - LT	0.336	Upper
F2	F4 - D-LRM	0.336	Value
F2	F4 - D-LRM	0.336	Lower
F2	F4 - D-LRM	0.336	Upper
F2	F0 - D-CVM	0.336	Value
F2	F0 - D-CVM	0.336	Lower
F2	F0 - D-CVM	0.336	Upper
F2	HCC - D-CVM	0.336	Value
F2	HCC - D-CVM	0.336	Lower
F2	HCC - D-CVM	0.336	Upper
F2	LT - D-CVM	0.336	Value
F2	LT - D-CVM	0.336	Lower
F2	LT - D-CVM	0.336	Upper
F2	F0 - D-EXTRA	0.336	Value
F2	F0 - D-EXTRA	0.336	Lower
F2	F0 - D-EXTRA	0.336	Upper
F2	DC - D-EXTRA	0.336	Value
F2	DC - D-EXTRA	0.336	Lower
F2	DC - D-EXTRA	0.336	Upper
F2	HCC - D-EXTRA	0.336	Value
F2	HCC - D-EXTRA	0.336	Lower
F2	HCC - D-EXTRA	0.336	Upper
F2	LT - D-EXTRA	0.336	Value
F2	LT - D-EXTRA	0.336	Lower
F2	LT - D-EXTRA	0.336	Upper
F2	F0 - D-ALL	0.336	Value
F2	F0 - D-ALL	0.336	Lower
F2	F0 - D-ALL	0.336	Upper
F3	Time	0.684	Value
F3	Time	0.5975	Lower
F3	Time	0.875	Upper
F3	HCC - D-LRM	0.684	Value
F3	HCC - D-LRM	0.807	Lower
F3	HCC - D-LRM	0.5385	Upper
F3	F3 - D-EXTRA	0.684	Value
F3	F3 - D-EXTRA	0.606	Lower
F3	F3 - D-EXTRA	0.5555	Upper
F3	F2 - D-ALL	0.684	Value
F3	F2 - D-ALL	0.7215	Lower
F3	F2 - D-ALL	0.5185	Upper
F3	LT - D-LRM	0.684	Value
F3	LT - D-LRM	0.6715	Lower
F3	LT - D-LRM	0.539	Upper
F3	F4 - F3	0.684	Value
F3	F4 - F3	0.668	Lower
F3	F4 - F3	0.5505	Upper
F3	F2 - D-CVM	0.684	Value
F3	F2 - D-CVM	0.804	Lower
F3	F2 - D-CVM	0.656	Upper
F3	F1 - D-ALL	0.684	Value
F3	F1 - D-ALL	0.655	Lower
F3	F1 - D-ALL	0.572	Upper
F3	DC - D-LRM	0.684	Value
F3	DC - D-LRM	0.595	Lower
F3	DC - D-LRM	0.7335	Upper
F3	F2 - D-EXTRA	0.684	Value
F3	F2 - D-EXTRA	0.789	Lower
F3	F2 - D-EXTRA	0.656	Upper
F3	F4 - D-ALL	0.684	Value
F3	F4 - D-ALL	0.6685	Lower
F3	F4 - D-ALL	0.5685	Upper
F3	F4 - DC	0.684	Value
F3	F4 - DC	0.5735	Lower
F3	F4 - DC	0.669	Upper
F3	F3 - D-CVM	0.684	Value
F3	F3 - D-CVM	0.7155	Lower
F3	F3 - D-CVM	0.5915	Upper
F3	F2 - F3	0.684	Value
F3	F2 - F3	0.621	Lower
F3	F2 - F3	0.7415	Upper
F3	F3 - F4	0.684	Value
F3	F3 - F4	0.7025	Lower
F3	F3 - F4	0.7825	Upper
F3	F1 - F2	0.684	Value
F3	F1 - F2	0.7815	Lower
F3	F1 - F2	0.7	Upper
F3	F3 - HCC	0.684	Value
F3	F3 - HCC	0.7475	Lower
F3	F3 - HCC	0.6395	Upper
F3	F4 - HCC	0.684	Value
F3	F4 - HCC	0.65	Lower
F3	F4 - HCC	0.614	Upper
F3	F3 - F2	0.684	Value
F3	F3 - F2	0.7495	Lower
F3	F3 - F2	0.7215	Upper
F3	DC - LT	0.684	Value
F3	DC - LT	0.6225	Lower
F3	DC - LT	0.65	Upper
F3	F2 - F1	0.684	Value
F3	F2 - F1	0.733	Lower
F3	F2 - F1	0.72	Upper
F3	F1 - D-EXTRA	0.684	Value
F3	F1 - D-EXTRA	0.678	Lower
F3	F1 - D-EXTRA	0.605	Upper
F3	F4 - D-CVM	0.684	Value
F3	F4 - D-CVM	0.6095	Lower
F3	F4 - D-CVM	0.685	Upper
F3	F1 - D-CVM	0.684	Value
F3	F1 - D-CVM	0.678	Lower
F3	F1 - D-CVM	0.6245	Upper
F3	F3 - D-ALL	0.684	Value
F3	F3 - D-ALL	0.6965	Lower
F3	F3 - D-ALL	0.638	Upper
F3	F4 - D-EXTRA	0.684	Value
F3	F4 - D-EXTRA	0.65	Lower
F3	F4 - D-EXTRA	0.6675	Upper
F3	HCC - LT	0.684	Value
F3	HCC - LT	0.7	Lower
F3	HCC - LT	0.665	Upper
F3	LT - D-ALL	0.684	Value
F3	LT - D-ALL	0.665	Lower
F3	LT - D-ALL	0.684	Upper
F3	F1 - HCC	0.684	Value
F3	F1 - HCC	0.684	Lower
F3	F1 - HCC	0.7	Upper
F3	DC - HCC	0.684	Value
F3	DC - HCC	0.7	Lower
F3	DC - HCC	0.684	Upper
F3	F2 - HCC	0.684	Value
F3	F2 - HCC	0.678	Lower
F3	F2 - HCC	0.684	Upper
F3	DC - D-ALL	0.684	Value
F3	DC - D-ALL	0.684	Lower
F3	DC - D-ALL	0.678	Upper
F3	F0 - F0	0.684	Value
F3	F0 - F0	0.684	Lower
F3	F0 - F0	0.684	Upper
F3	F1 - F0	0.684	Value
F3	F1 - F0	0.684	Lower
F3	F1 - F0	0.684	Upper
F3	F0 - F1	0.684	Value
F3	F0 - F1	0.684	Lower
F3	F0 - F1	0.684	Upper
F3	F1 - F1	0.684	Value
F3	F1 - F1	0.684	Lower
F3	F1 - F1	0.684	Upper
F3	F2 - F2	0.684	Value
F3	F2 - F2	0.684	Lower
F3	F2 - F2	0.684	Upper
F3	F3 - F3	0.684	Value
F3	F3 - F3	0.684	Lower
F3	F3 - F3	0.684	Upper
F3	F4 - F4	0.684	Value
F3	F4 - F4	0.684	Lower
F3	F4 - F4	0.684	Upper
F3	DC - DC	0.684	Value
F3	DC - DC	0.684	Lower
F3	DC - DC	0.684	Upper
F3	F0 - HCC	0.684	Value
F3	F0 - HCC	0.684	Lower
F3	F0 - HCC	0.684	Upper
F3	HCC - HCC	0.684	Value
F3	HCC - HCC	0.684	Lower
F3	HCC - HCC	0.684	Upper
F3	LT - LT	0.684	Value
F3	LT - LT	0.684	Lower
F3	LT - LT	0.684	Upper
F3	F4 - D-LRM	0.684	Value
F3	F4 - D-LRM	0.684	Lower
F3	F4 - D-LRM	0.684	Upper
F3	F0 - D-CVM	0.684	Value
F3	F0 - D-CVM	0.684	Lower
F3	F0 - D-CVM	0.684	Upper
F3	DC - D-CVM	0.684	Value
F3	DC - D-CVM	0.684	Lower
F3	DC - D-CVM	0.684	Upper
F3	HCC - D-CVM	0.684	Value
F3	HCC - D-CVM	0.684	Lower
F3	HCC - D-CVM	0.684	Upper
F3	LT - D-CVM	0.684	Value
F3	LT - D-CVM	0.684	Lower
F3	LT - D-CVM	0.684	Upper
F3	F0 - D-EXTRA	0.684	Value
F3	F0 - D-EXTRA	0.684	Lower
F3	F0 - D-EXTRA	0.684	Upper
F3	DC - D-EXTRA	0.684	Value
F3	DC - D-EXTRA	0.684	Lower
F3	DC - D-EXTRA	0.684	Upper
F3	HCC - D-EXTRA	0.684	Value
F3	HCC - D-EXTRA	0.684	Lower
F3	HCC - D-EXTRA	0.684	Upper
F3	LT - D-EXTRA	0.684	Value
F3	LT - D-EXTRA	0.684	Lower
F3	LT - D-EXTRA	0.684	Upper
F3	F0 - D-ALL	0.684	Value
F3	F0 - D-ALL	0.684	Lower
F3	F0 - D-ALL	0.684	Upper
F3	HCC - D-ALL	0.684	Value
F3	HCC - D-ALL	0.684	Lower
F3	HCC - D-ALL	0.684	Upper

## Sheet: Multivariate
Fibrosis stage	Model	Value
F2	NORMAL	0.4493	Value
F2	NORMAL	0.1833	Model
F2	UNIFORM	0.4493	Value
F2	UNIFORM	0.3127	Model
F3	NORMAL	0.6313	Value
F3	NORMAL	0.6249	Model
F3	UNIFORM	0.6313	Value
F3	UNIFORM	0.7724	Model
